# Supplementary material for: Effects of Treatment with Liraglutide Early after Surgical Intervention on Clinical Outcomes in Patients with Short Bowel Syndrome: A Pilot Observational “Real-Life” Study
Source: Nutrients. 2023 Jun 14;15(12):2740. doi: 10.3390/nu15122740 (PMC10305110; doi:10.3390/nu15122740)
Supplement: Supplementary file 1 [file nutrients-15-02740-s001.zip]

Archive with 1 entries (1 files):
- nutrients-2419634-supplementary.pdf
